# Supplementary material for: Acute lymphoblastic leukemia cancer diagnosis in children and adults using transforming blood fluorescence microscopy imaging
Source: PeerJ Comput Sci. 2025 Aug 7;11:e2997. doi: 10.7717/peerj-cs.2997 (PMC12453865; doi:10.7717/peerj-cs.2997)
Supplement: Supplemental Information 1 [file peerj-cs-11-2997-s001.zip]

Archive with 3 entries (2 files):
- CODE/
- CODE/final_ALL_experiments_on_original_all_data_20_splitting.ipynb
- CODE/fin_al_ALL_experiments_on_enhanced_all_data_20_splitting.ipynb
