# Supplementary material for: Acute lymphoblastic leukemia cancer diagnosis in children and adults using transforming blood fluorescence microscopy imaging
Source: PeerJ Comput Sci. 2025 Aug 7;11:e2997. doi: 10.7717/peerj-cs.2997 (PMC12453865; doi:10.7717/peerj-cs.2997)
Supplement: Supplemental Information 1 [file peerj-cs-11-2997-s001.zip › CODE/final_ALL_experiments_on_original_all_data_20_splitting.ipynb]

# %% [code]
import sys, cv2, glob, os, time
import pandas as pd
import numpy as np
import numpy as np # linear algebra
import pandas as pd # data processing, CSV file I/O (e.g. pd.read_csv)
import matplotlib.pyplot as plt
# Input data files are available in the "../input/" directory.
# For example, running this (by clicking run or pressing Shift+Enter) will list the files in the input directory

import os
import glob
import cv2
from sklearn.utils import shuffle
# importing all necessary libraries to run the code
import re,string
import numpy as np
import pandas as pd
import matplotlib.pyplot as plt
from nltk.corpus import stopwords
import matplotlib.pyplot as plt
import pandas as pd
import numpy as np
import seaborn as sns
import matplotlib.pyplot as plt
from warnings import filterwarnings
from sklearn.metrics import confusion_matrix, accuracy_score, classification_report, roc_auc_score, roc_curve
from tensorflow.keras.models import Sequential
from keras.layers import Dense, Dropout, Flatten, Conv2D, MaxPool2D, BatchNormalization,MaxPooling2D,Activation,GlobalAveragePooling2D
from keras import models, Model
from keras import layers
import tensorflow as tf
import os
import os.path
from pathlib import Path
import cv2
from tensorflow.keras.preprocessing.image import ImageDataGenerator
#from keras.utils.np_utils import to_categorical
from sklearn.model_selection import train_test_split
from keras import regularizers
from keras.optimizers import RMSprop,Adam

# %% [code]
from sklearn.metrics import accuracy_score
from sklearn.metrics import classification_report
from sklearn.metrics import confusion_matrix

# %% [code]
from google.colab import drive
drive.mount("/content/drive")

# %% [code]


# %% [code]


# %% [code]
def get_images(directory):
    Images = []
    Labels = []  # 0 for Building , 1 for forest, 2 for glacier, 3 for mountain, 4 for Sea , 5 for Street

    for labels in os.listdir(directory): #Main Directory where each class label is present as folder name.

        for image_file in os.listdir(directory+labels): #Extracting the file name of the image from Class Label folder
            image = cv2.imread(directory+labels+r'/'+image_file) #Reading the image (OpenCV)
            image = cv2.resize(image,(224,224)) #Resize the image, Some images are different sizes. (Resizing is very Important)
            Images.append(image)
            Labels.append(labels)

    return shuffle(Images,Labels,random_state=817328462) #Shuffle the dataset you just prepared.


# %% [code]
#Train data
images, labels = get_images("/content/drive/My Drive/ALL Lymphoblastic Leukemia/Original/") #Extract the training images from the folders.

images = np.array(images) #converting the list of images to numpy array.
labels = np.array(labels)

# %% [code]
from collections import Counter
Counter(labels)

# %% [code]


# %% [code]


# %% [code]


# %% [code]
from sklearn.model_selection import train_test_split
X_train, X_test, y_train, y_test = train_test_split(images, labels, test_size=0.20, random_state = 42,shuffle=True,stratify =labels)

# %% [code]
#from sklearn.model_selection import train_test_split
#X_train, X_val, y_train, y_val = train_test_split(X_train, y_train, test_size=0.10, random_state = 42,shuffle=True,stratify = y_train)

# %% [code]
n_samples = len(X_train)
X_train = X_train.reshape((n_samples, 224,224,3))


n_samples = len(X_test)
X_test = X_test.reshape((n_samples, 224,224,3))


#n_samples = len(X_val)
#X_val = X_val.reshape((n_samples,128,128,3))

from sklearn.preprocessing import LabelEncoder

target=y_train.tolist()
label_encoder = LabelEncoder()
Y = np.array(label_encoder.fit_transform(y_train))
y_train = pd.get_dummies(Y).values

from sklearn.preprocessing import LabelEncoder

target=y_test.tolist()
label_encoder = LabelEncoder()
Y = np.array(label_encoder.fit_transform(y_test))
y_test = pd.get_dummies(Y).values


#target=y_val.tolist()
#label_encoder = LabelEncoder()
#Y = np.array(label_encoder.fit_transform(y_val))
#y_val = pd.get_dummies(Y).values

# %% [code]
#n_samples = len(val_images)
#X_val = val_images.reshape((n_samples, 224,224,3))

#from sklearn.preprocessing import LabelEncoder

#target=y_val.tolist()
#label_encoder = LabelEncoder()
#Y = np.array(label_encoder.fit_transform(y_val))
#y_val = pd.get_dummies(Y).values

# %% [code]
X_train.shape, y_train.shape, X_test.shape

# %% [code]
import tensorflow as tf
from keras.models import Sequential
from keras.layers import Dense,Flatten,Conv2D,MaxPooling2D,Dropout,BatchNormalization,Activation,MaxPool2D
from keras.preprocessing.image import ImageDataGenerator
from tensorflow.keras.models import Sequential
from tensorflow.keras.layers import Conv2D, MaxPooling2D, Flatten, Dense, BatchNormalization, Dropout
#F1 score
import keras.backend as K

def f1_score(y_true, y_pred):

    # Count positive samples.
    c1 = K.sum(K.round(K.clip(y_true * y_pred, 0, 1)))
    c2 = K.sum(K.round(K.clip(y_pred, 0, 1)))
    c3 = K.sum(K.round(K.clip(y_true, 0, 1)))

    # If there are no true samples, fix the F1 score at 0.


    # How many selected items are relevant?
    precision = c1 / c2

    # How many relevant items are selected?
    recall = c1 / c3

    # Calculate f1_score
    f1_score = 2 * (precision * recall) / (precision + recall)
    return f1_score

# %% [code]
from tensorflow.keras.applications import EfficientNetB2,EfficientNetB0,EfficientNetB1, VGG16,DenseNet121,ResNet101

# %% [code]


# %% [code]


# %% [code]
from tensorflow.keras.models import Sequential
from tensorflow.keras.layers import Conv2D, MaxPooling2D, Flatten, BatchNormalization, GlobalAveragePooling2D, Dense, Dropout
from tensorflow.keras.applications import ResNet101
from tensorflow.keras.optimizers import Adam

# Load ResNet101 base model
base_model = ResNet101(weights='imagenet', include_top=False, input_shape=(224, 224, 3))

# Freeze all layers in ResNet101
for layer in base_model.layers:
    layer.trainable = False

# Create a Sequential model
model1 = Sequential()

# Add the ResNet101 base model
model1.add(base_model)

# Add some CNN layers
model1.add(Conv2D(256, (3, 3), activation='relu'))
model1.add(MaxPooling2D((2, 2)))
model1.add(BatchNormalization())

model1.add(Conv2D(128, (3, 3), activation='relu', padding="same"))
model1.add(BatchNormalization())

model1.add(Conv2D(128, (3, 3), activation='relu', padding="same"))
model1.add(BatchNormalization())

# Add your custom classification layers
model1.add(GlobalAveragePooling2D())
model1.add(BatchNormalization())
model1.add(Dense(128, activation='relu'))
model1.add(Dropout(0.15))
model1.add(Dense(64, activation='relu'))
model1.add(Dense(32, activation='relu'))
model1.add(Dropout(0.15))

# Output layer
model1.add(Dense(4, activation='softmax'))

# Compile the model with your optimizer, loss, and metrics
model1.compile(optimizer=Adam(learning_rate=0.0001), loss='categorical_crossentropy', metrics=['accuracy', 'Precision', 'Recall'])

# Train the model
hist1 = model1.fit(X_train, y_train, validation_data=(X_test, y_test), epochs=25, batch_size=32, verbose=1)

# Print model summary
model1.summary()


# %% [code]
model1.save('/content/drive/My Drive/ALL Lymphoblastic Leukemia/resenet-101-all.h5')

# %% [code]
predict=model1.predict(X_test)
classes=np.argmax(predict,axis=1)
rounded_labels=np.argmax(y_test, axis=1)
print(classification_report(rounded_labels,classes,digits=4))
cnf_matrix=confusion_matrix(rounded_labels,classes)
print(cnf_matrix)
plt.figure(figsize=(12, 8))

# %% [code]


# %% [code]


# %% [code]
import matplotlib.pyplot as plt
import numpy as np
import tensorflow as tf
from sklearn.model_selection import train_test_split

plt.figure(figsize=(3.6, 5))

# Plot training and validation loss
#plt.subplot(2, 1, 1)
plt.plot(hist1.history['loss'], label='Training Loss',marker ="*" ,markersize=6)
plt.plot(hist1.history['val_loss'], label='Validation Loss',marker ="*", markersize=6)
#plt.title('Training and Validation Loss')
plt.xlabel('Epoch')
plt.ylabel('Loss')
plt.legend()

# Customize grid and ticks
plt.legend(loc='best')
plt.gca().set_facecolor('#D3D3D3')
plt.grid(True, linewidth=0.4)
#plt.xticks(np.arange(0, 1.1, step=0.1))
#plt.yticks(np.arange(0, 1.1, step=0.1))

# Set plot limits
#plt.xlim([-0.01, 1.01])
#plt.ylim([-0.01, 1.01])

plt.tight_layout()
plt.savefig('/content/drive/My Drive/ALL Lymphoblastic Leukemia/TLO.png', dpi=200, bbox_inches='tight')
plt.show()


# %% [code]
import matplotlib.pyplot as plt
import numpy as np
import tensorflow as tf
from sklearn.model_selection import train_test_split

plt.figure(figsize=(3.6, 5))

# Plot training and validation loss
#plt.subplot(2, 1, 1)
plt.plot(hist1.history['accuracy'], label='Training Accuracy',marker ="*" ,markersize=6)
plt.plot(hist1.history['val_accuracy'], label='Validation Accuracy', marker ="*" ,markersize=6)
#plt.title('Training and Validation Accuracy')
plt.xlabel('Epoch')
plt.ylabel('Accuracy')
plt.legend()

# Customize grid and ticks
plt.legend(loc='best')
plt.gca().set_facecolor('#D3D3D3')
plt.grid(True, linewidth=0.4)
#plt.xticks(np.arange(0, 1.1, step=0.1))
#plt.yticks(np.arange(0, 1.1, step=0.1))

# Set plot limits
#plt.xlim([-0.01, 1.01])
#plt.ylim([-0.01, 1.01])

plt.tight_layout()
plt.savefig('/content/drive/My Drive/ALL Lymphoblastic Leukemia/TAO.png', dpi=200, bbox_inches='tight')
plt.show()


# %% [code]


# %% [code]
import numpy as np
import matplotlib.pyplot as plt
from sklearn.metrics import roc_curve, auc
from sklearn.preprocessing import label_binarize

# Assuming 'model1' is your trained model and 'X_test' is your test data

# Make predictions on the test set
y_score = model1.predict(X_test)

# Binarize the labels for binary classification
y_test_bin = label_binarize(y_test, classes=[0,1,2,3])  # Assuming y_test contains binary labels

# Define custom class names
custom_class_names = [0,1,2,3]

# Compute ROC curve and ROC area for each class
n_classes = y_test_bin.shape[1]
fpr = dict()
tpr = dict()
roc_auc = dict()
for i in range(n_classes):
    fpr[i], tpr[i], _ = roc_curve(y_test_bin[:, i], y_score[:, i])
    roc_auc[i] = auc(fpr[i], tpr[i])

# Plot ROC curve for each class with custom class names
plt.figure(figsize=(3.6, 5))
for i, class_name in enumerate(custom_class_names):
    plt.plot(fpr[i], tpr[i], lw=2, label='%s (AUC = %0.3f)' % (class_name, roc_auc[i]))

# Plot diagonal line (random classifier)
plt.plot([0, 1], [0, 1], color='gray', lw=1, linestyle='--')

# Set plot labels and title
plt.xlabel('False Positive Rate')
plt.ylabel('True Positive Rate')
#plt.title('Receiver Operating Characteristics Curves')
plt.legend(loc='lower right')

# Customize grid and ticks

plt.legend(loc='best')
plt.gca().set_facecolor('#D3D3D3')
plt.grid(True, linewidth=0.4)
plt.tight_layout()
plt.savefig('/content/drive/My Drive/ALL Lymphoblastic Leukemia/ROCO.png', dpi=200, bbox_inches='tight')
plt.show()


# %% [code]
import matplotlib.pyplot as plt
from sklearn.metrics import precision_recall_curve
from sklearn.preprocessing import label_binarize

# Assuming 'model1' is your trained model and 'X_test' is your test data
# Assuming 'custom_class_names' is a list of custom class names corresponding to class indices
custom_class_names = [0,1,2,3]
# Make predictions on the test set
y_score = model1.predict(X_test)

# Binarize the labels for binary classification
y_test_bin = label_binarize(y_test, classes=[0, 1,2,3])  # Assuming y_test contains binary labels

# Compute Precision-Recall curve for each class
precision = dict()
recall = dict()
for i in range(n_classes):
    precision[i], recall[i], _ = precision_recall_curve(y_test_bin[:, i], y_score[:, i])

# Plot Precision-Recall curve for each class with custom class names
plt.figure(figsize=(3.6, 5))
for i, class_name in enumerate(custom_class_names):
    plt.plot(recall[i], precision[i], lw=2, label=class_name)

plt.xlabel('Recall')
plt.ylabel('Precision')
#lt.title('Precision-Recall Curve for Each Class')
plt.legend(loc='best')
plt.gca().set_facecolor('#D3D3D3')
plt.grid(True, linewidth=0.4)
plt.savefig('/content/drive/My Drive/ALL Lymphoblastic Leukemia/PRCO.png', dpi=200, bbox_inches='tight')
plt.show()


# %% [code]


# Function to plot Cumulative Gains Chart
def plot_cumulative_gains(y_test_bin, y_score):
    # Compute the cumulative gains chart
    plt.figure(figsize=(3.6, 5))
    for i in range(n_classes):
        precisions, recalls, _ = precision_recall_curve(y_test_bin[:, i], y_score[:, i])
        gains = recalls * 100  # Convert to percentage
        plt.plot(gains, label=f'Class {i}')
    plt.legend(loc='best')
    plt.gca().set_facecolor('#D3D3D3')
    plt.grid(True, linewidth=0.4)
    plt.xlabel('Cumulative Gain')
    plt.ylabel('Percentage')
    #plt.title('Cumulative Gains Chart')
    #plt.legend(loc='lower right')
    plt.savefig('/content/drive/My Drive/ALL Lymphoblastic Leukemia/cumulative_gains-O.png', dpi=200, bbox_inches='tight')
    plt.show()

plot_cumulative_gains(y_test_bin, y_score)

# %% [code]
# Function to plot Lift Chart
def plot_lift_chart(y_test_bin, y_score):
    # Compute the lift chart
    plt.figure(figsize=(3.6, 5))
    for i in range(n_classes):
        precisions, recalls, _ = precision_recall_curve(y_test_bin[:, i], y_score[:, i])
        lifts = precisions / (sum(y_test_bin[:, i]) / len(y_test_bin[:, i]))
        plt.plot(recalls, lifts, label=f'Class {i}')
    plt.legend(loc='best')
    plt.gca().set_facecolor('#D3D3D3')
    plt.grid(True, linewidth=0.4)
    plt.xlabel('Recall')
    plt.ylabel('Lift')
    #plt.title('Lift Chart')
    plt.savefig('/content/drive/My Drive/ALL Lymphoblastic Leukemia/LIFT-O.png', dpi=200, bbox_inches='tight')
    plt.show()

plot_lift_chart(y_test_bin, y_score)

# %% [code]
y_true=y_test_bin
y_pred=y_score

# %% [code]
import matplotlib.pyplot as plt
import numpy as np

# Example class names, replace these with your actual class names
class_names = [0,1,2,3]

def plot_error_analysis(y_true, y_pred, X_test):
    incorrect_indices = np.where(y_true != y_pred)[0]
    incorrect_samples = X_test[incorrect_indices]
    incorrect_true = y_true[incorrect_indices]
    incorrect_pred = y_pred[incorrect_indices]

    fig, axes = plt.subplots(3, 5, figsize=(12, 12))
    axes = axes.flatten()

    for i in range(15):
        if i < len(incorrect_indices):
            img = incorrect_samples[i]
            true_label = class_names[incorrect_true[i]]
            pred_label = class_names[incorrect_pred[i]]
            axes[i].imshow(img)
            axes[i].set_title(f'True: {true_label}\nPred: {pred_label}')
            axes[i].axis('on')
    plt.tight_layout()
    plt.show()

# Call the function with your actual data
# y_true should be class labels (not one-hot encoded), same for y_pred
# X_test should be the test samples
plot_error_analysis(np.argmax(y_test, axis=1), np.argmax(y_pred, axis=1), X_test)


# %% [code]
import matplotlib.pyplot as plt
from sklearn.calibration import calibration_curve
from sklearn.metrics import brier_score_loss
import numpy as np
y_pred_probs=y_pred
# Assuming y_true and y_pred_probs are defined appropriately for multi-class classification

# Determine the number of classes based on the shape of y_true
if len(y_true.shape) > 1:
    if y_true.shape[1] > 1:
        n_classes = y_true.shape[1]
    else:
        raise ValueError("y_true should have more than 1 class dimension.")
else:
    n_classes = np.max(y_true) + 1  # If y_true is categorical labels

# Calculate calibration curve and Brier score for each class
fraction_of_positives = []
mean_predicted_value = []
brier_scores = []

for class_idx in range(n_classes):
    if len(y_true.shape) > 1 and y_true.shape[1] > 1:
        # Convert y_true to binary for the current class (one-hot encoded)
        binary_y_true = y_true[:, class_idx]
    else:
        # Convert y_true to binary for the current class (categorical labels)
        binary_y_true = (y_true == class_idx)

    # Calculate calibration curve
    fraction_pos, mean_pred = calibration_curve(binary_y_true, y_pred_probs[:, class_idx], n_bins=10, strategy='uniform')
    fraction_of_positives.append(fraction_pos)
    mean_predicted_value.append(mean_pred)

    # Calculate Brier score for the current class
    brier_score = brier_score_loss(binary_y_true, y_pred_probs[:, class_idx])
    brier_scores.append(brier_score)

# Plot calibration curve for each class
plt.figure(figsize=(3.6, 5))
for class_idx in range(n_classes):
    plt.plot(mean_predicted_value[class_idx], fraction_of_positives[class_idx], marker='o', linestyle='-', label=f'Class {class_idx}')
plt.plot([0, 1], [0, 1], linestyle='--', color='gray', label='Perfectly calibrated')
plt.xlabel('Mean predicted probability')
plt.ylabel('Fraction of positives')
#plt.title('Calibration Curve')
plt.legend()
plt.legend(loc='best')
plt.gca().set_facecolor('#D3D3D3')
plt.grid(True, linewidth=0.4)
plt.savefig('/content/drive/My Drive/ALL Lymphoblastic Leukemia/Calibration Curve-O.png', dpi=200, bbox_inches='tight')
plt.show()

# Print Brier scores for each class
for class_idx in range(n_classes):
    print(f'Brier Score for Class {class_idx}: {brier_scores[class_idx]:.4f}')


# %% [code]


# %% [code]
import numpy as np
import tensorflow as tf
from tensorflow.keras.models import Model
from tensorflow.keras.preprocessing import image as keras_image
import cv2
import matplotlib.pyplot as plt

def grad_cam(model, image, layer_name, class_index):
    """
    Generates a Class Activation Map (CAM) using Grad-CAM method.

    Args:
    - model: The trained TensorFlow/Keras model.
    - image: Input image for which CAM needs to be generated.
    - layer_name: Name of the convolutional layer in the model.
    - class_index: Index of the class for which CAM should be generated.

    Returns:
    - CAM: The Class Activation Map for the specified class.
    """
    # Preprocess the image for your model
    img = keras_image.img_to_array(image)
    img = np.expand_dims(img, axis=0)
    preprocess_input = tf.keras.applications.resnet.preprocess_input  # Adjust for your model
    img = preprocess_input(img)

    # Create a model that maps the input image to the activations of the specified layer
    grad_model = Model(
        inputs=[model.input],
        outputs=[model.get_layer(layer_name).output, model.output]
    )

    # Compute gradients of the class output w.r.t. the output feature map of the specified layer
    with tf.GradientTape() as tape:
        conv_outputs, predictions = grad_model(img)
        loss = predictions[:, class_index]

    output = conv_outputs[0]
    grads = tape.gradient(loss, conv_outputs)[0]

    # Guided backpropagation
    guided_grads = tf.cast(output > 0, 'float32') * tf.cast(grads > 0, 'float32') * grads

    # Global average pooling to get the weights of the gradient
    weights = tf.reduce_mean(guided_grads, axis=(0, 1))

    # Compute the class activation map (CAM)
    cam = tf.reduce_sum(tf.multiply(weights, output), axis=-1)

    # Normalize CAM
    cam = np.maximum(cam, 0)
    cam = cam / tf.reduce_max(cam)

    # Resize CAM to the size of the input image
    cam = cv2.resize(cam.numpy(), (image.shape[1], image.shape[0]))

    return cam

def load_image(image_path, target_size=(224, 224)):
    """
    Load and preprocess an image from disk.

    Args:
    - image_path: Path to the image file.
    - target_size: Tuple (height, width) specifying the target size for resizing.

    Returns:
    - img: Preprocessed image as a numpy array.
    """
    img = keras_image.load_img(image_path, target_size=target_size)
    img = keras_image.img_to_array(img)
    return img

# Example usage:
# Load your model (replace with your actual model loading code)
model_path = '/content/drive/My Drive/ALL Lymphoblastic Leukemia/mmmm.h5'  # Replace with actual path to your model
model = tf.keras.models.load_model(model_path)

# Define the layer names where you want to generate CAM
conv_layer_names = ['conv2d', 'conv2d_1', 'conv2d_2']  # Add more layers as needed

# Load and preprocess your images (replace with your actual paths)
image_paths = [
    '/content/drive/My Drive/ALL Lymphoblastic Leukemia/Original/Pro/WBC-Malignant-Pro-804.jpg',
]

# Generate CAM for each image, each layer, and each class
n_classes = 4  # Replace with the number of classes your model predicts
plt.figure(figsize=(30, 20))  # Increase the height of the figure
for i, image_path in enumerate(image_paths):
    # Load and preprocess image
    image = load_image(image_path)

    # Plot original image
    plt.subplot(len(image_paths), len(conv_layer_names) * (n_classes + 1), i * (len(conv_layer_names) * (n_classes + 1)) + 1)
    plt.imshow(image.astype(np.uint8))  # Convert image to uint8 for matplotlib display
    plt.title(f'Image {i+1}')
    plt.axis('off')

    # Generate and plot CAM for each layer and each class
    for j, layer_name in enumerate(conv_layer_names):
        # Generate CAM for each class
        for class_idx in range(n_classes):
            cam = grad_cam(model, image, layer_name, class_idx)

            # Plot CAM overlay
            plt.subplot(len(image_paths), len(conv_layer_names) * (n_classes + 1), i * (len(conv_layer_names) * (n_classes + 1)) + j * (n_classes + 1) + class_idx + 2)
            plt.imshow(image.astype(np.uint8))  # Overlay on the original image
            plt.imshow(cam, cmap='jet', alpha=0.5)  # Adjust colormap as needed
            plt.title(f'Layer: {layer_name}\nClass {class_idx}')
            plt.axis('off')

plt.tight_layout()
plt.savefig('/content/drive/My Drive/ALL Lymphoblastic Leukemia/GCAM-O.png', dpi=500, bbox_inches='tight')
plt.show()

# Note: Replace layer names ('conv2d', 'conv2d_1', etc.) with the actual names of the convolutional layers in your model.
# Ensure that the model architecture matches the layers and preprocess_input function used.


# %% [code]
import matplotlib.pyplot as plt
import numpy as np

# Example class names, replace these with your actual class names
class_names = [0, 1, 2, 3]

def plot_predictions(y_true, y_pred, X_test, num_samples=45):
    correct_indices = np.where(y_true == y_pred)[0]
    incorrect_indices = np.where(y_true != y_pred)[0]

    # Get correct and incorrect samples
    correct_samples = X_test[correct_indices]
    correct_true = y_true[correct_indices]
    correct_pred = y_pred[correct_indices]

    incorrect_samples = X_test[incorrect_indices]
    incorrect_true = y_true[incorrect_indices]
    incorrect_pred = y_pred[incorrect_indices]

    # Determine number of samples to plot
    num_correct_samples = min(num_samples // 2, len(correct_indices))
    num_incorrect_samples = min(num_samples - num_correct_samples, len(incorrect_indices))

    # Create subplot grid
    num_rows = (num_samples + 4) // 5  # Ensure enough rows for the samples
    fig, axes = plt.subplots(num_rows, 5, figsize=(15, num_rows * 3))
    axes = axes.flatten()

    # Plot correct samples
    for i in range(num_correct_samples):
        img = correct_samples[i]
        true_label = class_names[correct_true[i]]
        pred_label = class_names[correct_pred[i]]
        axes[i].imshow(img)
        axes[i].set_title(f'True: {true_label}\nPred: {pred_label}')
        axes[i].axis('off')

    # Plot incorrect samples
    for i in range(num_incorrect_samples):
        img = incorrect_samples[i]
        true_label = class_names[incorrect_true[i]]
        pred_label = class_names[incorrect_pred[i]]
        axes[num_correct_samples + i].imshow(img)
        axes[num_correct_samples + i].set_title(f'True: {true_label}\nPred: {pred_label}')
        axes[num_correct_samples + i].axis('off')

    # Hide extra subplots if there are fewer samples than num_samples
    for j in range(num_correct_samples + num_incorrect_samples, num_samples):
        axes[j].axis('off')

    plt.tight_layout()
    plt.show()

# Example usage:
# Assume y_true, y_pred, and X_test are defined elsewhere in your code
# y_true should be class labels (not one-hot encoded), same for y_pred
# X_test should be the test samples
plot_predictions(np.argmax(y_test, axis=1), np.argmax(y_pred, axis=1), X_test)


# %% [code]
import numpy as np
import tensorflow as tf
from tensorflow.keras.models import Model
from tensorflow.keras.preprocessing import image as keras_image
import cv2
import matplotlib.pyplot as plt

def grad_cam(model, image, layer_name, class_index):
    """
    Generates a Class Activation Map (CAM) using Grad-CAM method.

    Args:
    - model: The trained TensorFlow/Keras model.
    - image: Input image for which CAM needs to be generated.
    - layer_name: Name of the convolutional layer in the model.
    - class_index: Index of the class for which CAM should be generated.

    Returns:
    - CAM: The Class Activation Map for the specified class.
    """
    # Preprocess the image for your model
    img = keras_image.img_to_array(image)
    img = np.expand_dims(img, axis=0)
    preprocess_input = tf.keras.applications.resnet.preprocess_input  # Adjust for your model
    img = preprocess_input(img)

    # Create a model that maps the input image to the activations of the specified layer
    grad_model = Model(
        inputs=[model.input],
        outputs=[model.get_layer(layer_name).output, model.output]
    )

    # Compute gradients of the class output w.r.t. the output feature map of the specified layer
    with tf.GradientTape() as tape:
        conv_outputs, predictions = grad_model(img)
        loss = predictions[:, class_index]

    output = conv_outputs[0]
    grads = tape.gradient(loss, conv_outputs)[0]

    # Guided backpropagation
    guided_grads = tf.cast(output > 0, 'float32') * tf.cast(grads > 0, 'float32') * grads

    # Global average pooling to get the weights of the gradient
    weights = tf.reduce_mean(guided_grads, axis=(0, 1))

    # Compute the class activation map (CAM)
    cam = tf.reduce_sum(tf.multiply(weights, output), axis=-1)

    # Normalize CAM
    cam = np.maximum(cam, 0)
    cam = cam / tf.reduce_max(cam)

    # Resize CAM to the size of the input image
    cam = cv2.resize(cam.numpy(), (image.shape[1], image.shape[0]))

    return cam

def load_image(image_path, target_size=(224, 224)):
    """
    Load and preprocess an image from disk.

    Args:
    - image_path: Path to the image file.
    - target_size: Tuple (height, width) specifying the target size for resizing.

    Returns:
    - img: Preprocessed image as a numpy array.
    """
    img = keras_image.load_img(image_path, target_size=target_size)
    img = keras_image.img_to_array(img)
    return img

# Example usage:
# Load your model (replace with your actual model loading code)
model_path = '/content/drive/My Drive/ALL Lymphoblastic Leukemia/mmmm.h5'  # Replace with actual path to your model
model = tf.keras.models.load_model(model_path)

# Define the layer names where you want to generate CAM
conv_layer_names = ['conv2d', 'conv2d_1', 'conv2d_2']  # Add more layers as needed

# Load and preprocess your images (replace with your actual paths)
image_paths = [
    '/content/drive/My Drive/ALL Lymphoblastic Leukemia/Original/Benign/WBC-Benign-404.jpg',
]

# Generate CAM for each image, each layer, and each class
n_classes = 4  # Replace with the number of classes your model predicts
plt.figure(figsize=(30, 20))  # Increase the height of the figure
for i, image_path in enumerate(image_paths):
    # Load and preprocess image
    image = load_image(image_path)

    # Plot original image
    plt.subplot(len(image_paths), len(conv_layer_names) * (n_classes + 1), i * (len(conv_layer_names) * (n_classes + 1)) + 1)
    plt.imshow(image.astype(np.uint8))  # Convert image to uint8 for matplotlib display
    plt.title(f'Image {i+1}')
    plt.axis('off')

    # Generate and plot CAM for each layer and each class
    for j, layer_name in enumerate(conv_layer_names):
        # Generate CAM for each class
        for class_idx in range(n_classes):
            cam = grad_cam(model, image, layer_name, class_idx)

            # Plot CAM overlay
            plt.subplot(len(image_paths), len(conv_layer_names) * (n_classes + 1), i * (len(conv_layer_names) * (n_classes + 1)) + j * (n_classes + 1) + class_idx + 2)
            plt.imshow(image.astype(np.uint8))  # Overlay on the original image
            plt.imshow(cam, cmap='jet', alpha=0.5)  # Adjust colormap as needed
            plt.title(f'Layer: {layer_name}\nClass {class_idx}')
            plt.axis('off')

plt.tight_layout()
plt.savefig('/content/drive/My Drive/ALL Lymphoblastic Leukemia/GCAM-Benign-O.png', dpi=500, bbox_inches='tight')
plt.show()

# Note: Replace layer names ('conv2d', 'conv2d_1', etc.) with the actual names of the convolutional layers in your model.
# Ensure that the model architecture matches the layers and preprocess_input function used.


# %% [code]
import numpy as np
import tensorflow as tf
from tensorflow.keras.models import Model
from tensorflow.keras.preprocessing import image as keras_image
import cv2
import matplotlib.pyplot as plt

def grad_cam(model, image, layer_name, class_index):
    """
    Generates a Class Activation Map (CAM) using Grad-CAM method.

    Args:
    - model: The trained TensorFlow/Keras model.
    - image: Input image for which CAM needs to be generated.
    - layer_name: Name of the convolutional layer in the model.
    - class_index: Index of the class for which CAM should be generated.

    Returns:
    - CAM: The Class Activation Map for the specified class.
    """
    # Preprocess the image for your model
    img = keras_image.img_to_array(image)
    img = np.expand_dims(img, axis=0)
    preprocess_input = tf.keras.applications.resnet.preprocess_input  # Adjust for your model
    img = preprocess_input(img)

    # Create a model that maps the input image to the activations of the specified layer
    grad_model = Model(
        inputs=[model.input],
        outputs=[model.get_layer(layer_name).output, model.output]
    )

    # Compute gradients of the class output w.r.t. the output feature map of the specified layer
    with tf.GradientTape() as tape:
        conv_outputs, predictions = grad_model(img)
        loss = predictions[:, class_index]

    output = conv_outputs[0]
    grads = tape.gradient(loss, conv_outputs)[0]

    # Guided backpropagation
    guided_grads = tf.cast(output > 0, 'float32') * tf.cast(grads > 0, 'float32') * grads

    # Global average pooling to get the weights of the gradient
    weights = tf.reduce_mean(guided_grads, axis=(0, 1))

    # Compute the class activation map (CAM)
    cam = tf.reduce_sum(tf.multiply(weights, output), axis=-1)

    # Normalize CAM
    cam = np.maximum(cam, 0)
    cam = cam / tf.reduce_max(cam)

    # Resize CAM to the size of the input image
    cam = cv2.resize(cam.numpy(), (image.shape[1], image.shape[0]))

    return cam

def load_image(image_path, target_size=(224, 224)):
    """
    Load and preprocess an image from disk.

    Args:
    - image_path: Path to the image file.
    - target_size: Tuple (height, width) specifying the target size for resizing.

    Returns:
    - img: Preprocessed image as a numpy array.
    """
    img = keras_image.load_img(image_path, target_size=target_size)
    img = keras_image.img_to_array(img)
    return img

# Example usage:
# Load your model (replace with your actual model loading code)
model_path = '/content/drive/My Drive/ALL Lymphoblastic Leukemia/mmmm.h5'  # Replace with actual path to your model
model = tf.keras.models.load_model(model_path)

# Define the layer names where you want to generate CAM
conv_layer_names = ['conv2d', 'conv2d_1', 'conv2d_2']  # Add more layers as needed

# Load and preprocess your images (replace with your actual paths)
image_paths = [
    '/content/drive/My Drive/ALL Lymphoblastic Leukemia/Original/Pre/WBC-Malignant-Pre-401.jpg',
]

# Generate CAM for each image, each layer, and each class
n_classes = 4  # Replace with the number of classes your model predicts
plt.figure(figsize=(30, 20))  # Increase the height of the figure
for i, image_path in enumerate(image_paths):
    # Load and preprocess image
    image = load_image(image_path)

    # Plot original image
    plt.subplot(len(image_paths), len(conv_layer_names) * (n_classes + 1), i * (len(conv_layer_names) * (n_classes + 1)) + 1)
    plt.imshow(image.astype(np.uint8))  # Convert image to uint8 for matplotlib display
    plt.title(f'Image {i+1}')
    plt.axis('off')

    # Generate and plot CAM for each layer and each class
    for j, layer_name in enumerate(conv_layer_names):
        # Generate CAM for each class
        for class_idx in range(n_classes):
            cam = grad_cam(model, image, layer_name, class_idx)

            # Plot CAM overlay
            plt.subplot(len(image_paths), len(conv_layer_names) * (n_classes + 1), i * (len(conv_layer_names) * (n_classes + 1)) + j * (n_classes + 1) + class_idx + 2)
            plt.imshow(image.astype(np.uint8))  # Overlay on the original image
            plt.imshow(cam, cmap='jet', alpha=0.5)  # Adjust colormap as needed
            plt.title(f'Layer: {layer_name}\nClass {class_idx}')
            plt.axis('off')

plt.tight_layout()
plt.savefig('/content/drive/My Drive/ALL Lymphoblastic Leukemia/GCAM-Pre-O.png', dpi=500, bbox_inches='tight')
plt.show()

# Note: Replace layer names ('conv2d', 'conv2d_1', etc.) with the actual names of the convolutional layers in your model.
# Ensure that the model architecture matches the layers and preprocess_input function used.
